# Supplementary material for: Nb2O5/g-C3N4 Composite Photocatalysts Supported on Etna-Derived Aluminosilicate for Solar H2 Production
Source: Materials (Basel). 2026 May 26;19(11):2240. doi: 10.3390/ma19112240 (PMC13257617; doi:10.3390/ma19112240)
Supplement: Supplementary file 1 [file materials-19-02240-s001.zip]

Archive with 1 entries (1 files):
- materials-4314444-supplementary.pdf
